# Supplementary material for: Pitfalls of improperly procured adjacent non-neoplastic tissue for somatic mutation analysis using next-generation sequencing
Source: BMC Med Genomics. 2016 Oct 19;9:64. doi: 10.1186/s12920-016-0226-1 (PMC5070097; doi:10.1186/s12920-016-0226-1)
Supplement: Additional file 3: Table S1. — Coverage summary of whole-exome sequencing (WES). (XLSX 12 kb) [file 12920_2016_226_MOESM3_ESM.xlsx]

## Sheet: coverage_summary_11 25
Table_S1_coverage_summary_WES.xlsx
						Percent of targeted region covered by at least
Patient	Tissue type	Total reads	Mapping rate	dup_rate	Average coverage	10X	20X	30X
Patient1	Na1	220574356	0.961653	0.0784486	206.074	0.938078	0.906518	0.882181
Patient1	Na2	221066970	0.980253	0.206705	212.548	0.996297	0.989993	0.980968
Patient1	Na3	290105402	0.935576	0.0578949	279.348	0.930474	0.872078	0.831156
Patient1	Na4	187662066	0.956969	0.0366077	189.416	0.843425	0.767189	0.723236
Patient1	Nb	218253996	0.978683	0.0767687	238.173	0.997174	0.992392	0.98542
Patient1	Td	145578090	0.966916	0.0557781	141.08	0.944983	0.90739	0.873495
Patient2	Na1	207754586	0.978786	0.166886	211.358	0.996621	0.990636	0.981538
Patient2	Na2	148132868	0.979831	0.0335925	159.5	0.99503	0.985368	0.969672
Patient2	Na3	76885084	0.991835	0.031143	85.5677	0.982745	0.943562	0.879254
Patient2	Na4	246472886	0.991015	0.0782463	254.881	0.99622	0.99015	0.98199
Patient2	Nb	140489298	0.992598	0.0765628	146.228	0.992561	0.978927	0.957322
Patient2	Td	211951130	0.955619	0.057469	206.448	0.881257	0.815203	0.771817
Column definition is listed below:
A: Patient
B: Tissue type
	Na1: Normal (adjacent tissue by special collection, Clean/Clean)
	Na2: Normal (adjacent tissue by special collection, Clean/Dirty)
	Na3: Normal (adjacent tissue by special collection, Dirty/Clean)
	Na4: Normal (adjacent tissue by special collection, Dirty/Dirty)
	Nb1: Normal (blood)
	Td1: Tumor
C: total numbers of reads
D: percentage of reads that successfully mapped to the reference
E: percentage of reads that were marked as duplicate reads
F: average coverage within the targeted region
G to I: percentage of target regions covered by at least 10X, 20X, and 30X
