# Supplementary material for: Pitfalls of improperly procured adjacent non-neoplastic tissue for somatic mutation analysis using next-generation sequencing
Source: BMC Med Genomics. 2016 Oct 19;9:64. doi: 10.1186/s12920-016-0226-1 (PMC5070097; doi:10.1186/s12920-016-0226-1)
Supplement: Additional file 4: Table S2. — Detailed information of all somatic mutations identified by WES, including coverage, variant allele fraction (VAF) and the predicted amino acid changes. (XLSX 19 kb) [file 12920_2016_226_MOESM4_ESM.xlsx]

## Sheet: WES
Table_S2_Somatic_SNVs_in_WES.xlsx
						Coverage (X)						Variant allele fraction (VAF)
Case	SNV	gene	mRNA_acc	class	aachange	Na1	Na2	Na3	Na4	Nb1	Td1	Na1	Na2	Na3	Na4	Nb1	Td1	minCov>=20X
Patient1	7.15599776.G.C	TMEM195	NM_001004320	missense	R83G	369	382	198	110	375	245	0	0.0026178	0	0.00909091	0	0.191837	Yes
Patient1	5.32089662.G.A	PDZD2	NM_178140	silent	V2036V	441	266	734	605	290	246	0	0	0.00544959	0.0132231	0	0.126016	Yes
Patient1	6.6305615.T.C	F13A1	NM_000129	silent	R96R	225	206	348	170	209	149	0	0	0	0	0	0.208054	Yes
Patient1	9.134002934.G.C	NUP214	NM_005085	missense	K23N	213	245	212	122	285	188	0	0	0	0	0	0.143617	Yes
Patient1	22.29533415.G.C	KREMEN1	NM_001039570	silent	G239G	387	274	733	540	303	247	0	0	0.00818554	0.00555556	0	0.0931174	Yes
Patient1	X.153032448.C.A	PLXNB3	NM_001163257	missense	H79N	356	261	560	502	299	208	0	0	0.00357143	0	0	0.105769	Yes
Patient1	4.71507998.T.A	ENAM	NM_031889	silent	A285A	268	173	443	302	194	176	0	0	0.00225734	0	0	0.113636	Yes
Patient1	4.100460361.G.A	C4orf17	NM_032149	missense	E224K	259	277	219	107	278	164	0	0	0.00456621	0	0	0.103659	Yes
Patient1	6.27278671.C.G	POM121L2	NM_033482	missense	A427P	224	185	365	243	159	171	0	0	0	0	0	0.0994152	Yes
Patient1	17.26943918.C.G	KIAA0100	NM_014680	missense	E2004Q	175	183	193	129	190	152	0	0	0.00518135	0.00775194	0	0.105263	Yes
Patient1	6.30035086.C.T	PPP1R11	NM_021959	UTR_5	E1_UTR_5	217	194	456	291	210	161	0	0	0.00219298	0.00343643	0	0.0931677	Yes
Patient1	16.57504974.T.A	POLR2C	NM_032940	missense	S257R	243	186	258	143	219	127	0	0.0107527	0.00387597	0.013986	0	0.110236	Yes
Patient1	12.95928074.C.G	USP44	NM_001042403	UTR_5	E2_UTR_5	124	138	111	56	132	81	0	0.00724638	0	0	0	0.160494	Yes
Patient1	14.24030589.C.T	AP1G2	NM_003917	missense	V637I	145	122	314	208	112	115	0	0.00819672	0.00318471	0.00480769	0	0.104348	Yes
Patient1	18.77211791.G.T	NFATC1	NM_006162	missense	K626N	220	164	348	270	186	125	0	0	0.00574713	0	0	0.096	Yes
Patient1	7.2689620.G.T	TTYH3	NM_025250	missense	G290V	81	54	156	126	62	68	0	0.0185185	0.00641026	0.00793651	0	0.176471	Yes
Patient1	7.129940726.A.G	CPA4	NM_016352	missense	N119S	175	169	130	38	210	108	0	0	0	0	0	0.111111	Yes
Patient1	12.55725748.T.C	OR6C3	NM_054104	silent	T88T	143	253	103	35	226	82	0	0	0	0	0	0.134146	Yes
Patient1	3.133475670.C.T	TF	Unknown	intron	intron	111	77	182	167	81	66	0	0	0	0	0	0.166667	Yes
Patient1	1.115576121.C.G	TSHB	NM_000549	missense	I46M	146	278	81	21	307	80	0	0	0	0	0	0.1375	Yes
Patient1	4.72897646.G.T	NPFFR2	NM_004885	missense	A10S	166	143	284	241	163	97	0	0	0	0	0	0.0927835	Yes
Patient1	20.62203510.C.T	PRIC285	NM_001037335	missense	E77K	114	72	154	141	89	91	0	0	0	0	0	0.0989011	Yes
Patient1	17.48762220.G.T	ABCC3	NM_003786	missense	G1422C	155	82	226	196	132	82	0	0	0	0	0	0.097561	Yes
Patient1	22.38340423.C.T	C22orf23	Unknown	intron	intron	77	61	138	97	43	55	0	0	0	0	0	0.145455	Yes
Patient1	1.46488914.G.A	MAST2	NM_015112	missense	A499T	80	67	163	99	67	67	0	0	0	0	0	0.104478	Yes
Patient1	9.135690063.C.T	AK8	NM_152572	missense	G314D	107	57	147	111	88	61	0	0	0	0	0	0.0983607	Yes
Patient1	15.72581761.C.T	CELF6	NM_052840	missense	V279M	94	78	169	176	80	44	0.0106383	0	0.00591716	0	0	0.113636	Yes
Patient1	10.73767006.G.A	CHST3	NM_004273	missense	E73K	335	265	705	554	315	237	0	0	0.00425532	0.0144404	0	0.21097	Yes
Patient1	22.43575962.G.A	TTLL12	NM_015140	silent	F197F	583	390	1128	817	448	400	0	0	0.000886525	0.00734394	0	0.1025	Yes
Patient1	17.80332648.G.T	UTS2R	NM_018949	missense	A150S	125	84	241	181	99	84	0	0.0119048	0.0165975	0	0	0.25	Yes
Patient1	9.140711915.G.A	EHMT1	NM_024757	silent	T1133T	304	205	519	402	235	208	0	0	0.00192678	0	0	0.173077	Yes
Patient2	15.25455127.A.G	SNORD115-22	NR_003314	exon	E1_exon	199	162	91	266	142	365	0	0	0	0.0639098	0	0.265753	Yes
Patient2	17.79517984.G.A	C17orf70	NR_033338	exon	E3_exon	174	119	37	131	78	268	0	0	0	0.0839695	0	0.264925	Yes
Patient2	1.152280959.G.C	FLG	NM_002016	missense	Q2135E	151	140	79	204	113	333	0	0	0	0.0392157	0	0.186186	Yes
Patient2	16.4736281.C.G	MGRN1	NM_001142290	missense	S547C	179	105	47	132	84	246	0	0	0	0.0681818	0	0.247967	Yes
Patient2	1.201184957.C.A	IGFN1	NM_001164586	missense	Q3096K	154	126	69	158	105	319	0	0	0	0.0253165	0	0.115987	Yes
Patient2	16.4641706.G.C	LOC342346	NM_001145011	missense	E878Q	110	93	49	135	79	170	0	0	0	0.0296296	0	0.211765	Yes
Patient2	17.57287378.A.C	C17orf71	NM_018149	UTR_5	E1_UTR_5	67	62	43	89	34	162	0	0	0	0.0786517	0	0.222222	Yes
Patient2	11.8123194.C.T	TUB	NM_177972	UTR_3	E12_UTR_3	53	40	22	58	29	106	0	0	0	0.103448	0	0.254717	Yes
Patient2	16.3274106.C.T	ZNF200	NM_003454	missense	R325H	446	352	241	623	386	126	0	0	0	0.046549	0	0.142857	Yes
Patient2	14.71445284.G.T	PCNX	NM_014982	nonsense	E744*	162	130	76	219	127	57	0	0	0	0.0639269	0	0.245614	Yes
Patient2	15.97328466.G.T	SPATA8	NM_173499	UTR_3	E3_UTR_3	71	49	36	96	70	59	0	0	0	0	0	0.118644	Yes
Patient2	2.202554996.C.G	MPP4	NM_033066	missense	D70H	216	158	105	249	172	52	0	0	0	0.0562249	0	0.192308	Yes
Patient2	5.179264334.G.C	SQSTM1	NM_003900	UTR_3	E8_UTR_3	268	193	103	276	189	119	0	0	0	0.0615942	0	0.319328	Yes
Patient2	11.61083788.C.A	DDB1	NM_001923	missense	C460F	324	252	164	395	226	235	0	0	0	0.0556962	0	0.221277	Yes
Patient1	X.154159545.T.G	F8	NM_000132	silent	S840S	146	168	46	19	167	79	0	0	0	0	0	0.0886076	No
Patient1	1.77094599.G.C	ST6GALNAC3	NM_152996	UTR_3	E5_UTR_3	16	49	2	3	43	14	0	0	0	0	0	0.357143	No
Patient1	1.169391176.G.C	C1orf114	NM_021179	missense	P165A	47	144	17	6	162	38	0	0.00694444	0	0	0	0.131579	No
Patient1	7.100013947.G.A	ZCWPW1	NM_017984	silent	S204S	70	88	13	6	86	45	0	0	0	0	0	0.244444	No
Patient2	18.60570293.T.G	PHLPP1	NM_194449	missense	D847E	282	217	114	409	247	9	0	0	0	0.0391198	0	0.444444	No
Patient2	19.15367073.A.G	BRD4	NM_058243	missense	L518P	19	19	10	40	19	46	0	0	0	0.05	0	0.282609	No
Patient2	2.170425693.C.A	FASTKD1	NM_024622	missense	R149S	82	66	47	120	60	16	0	0	0	0	0	0.1875	No
															Red background indicating a non-zero VAF in non-neoplastic tissue
										Summary
										Patient 1	present	1	6	16	10	0	31
										(n=31)	%	0.0322581	0.193548	0.516129	0.322581	0	1
Column definition is listed below:										Patient2	present	0	0	0	13	0	14
A: Patient										(n=14)	%	0	0	0	0.928571	0	1
B: SNV: the identified SNV (hg19 chromosome, position, reference and mutant alleles)
C: gene: HUGO gene symbol
D: mRNA_acc: the mRNA accession number of the predicted transcript
E: class: the predicted type of effect of the mutation
F: aachange: the predicted amino acid change caused by the mutation
G to L: coverage in each of the 6 samples in WES
M to R: variant allele fraction (VAF) in each of the 6 samples in WES
S: coverage at the mutation site is equal to or greater than 20 in all related samples
Sample naming is listed below:
Na1: Normal (adjacent tissue by special collection, Clean/Clean)
Na2: Normal (adjacent tissue by special collection, Clean/Dirty)
Na3: Normal (adjacent tissue by special collection, Dirty/Clean)
Na4: Normal (adjacent tissue by special collection, Dirty/Dirty)
Nb1: Normal (blood)
Td1: Tumor
