# Supplementary material for: Pitfalls of improperly procured adjacent non-neoplastic tissue for somatic mutation analysis using next-generation sequencing
Source: BMC Med Genomics. 2016 Oct 19;9:64. doi: 10.1186/s12920-016-0226-1 (PMC5070097; doi:10.1186/s12920-016-0226-1)
Supplement: Additional file 5: Table S3. — Detailed information of all somatic mutations in targeted amplicon sequencing (TAS), including coverage, VAF and estimated contamination level. (XLSX 20 kb) [file 12920_2016_226_MOESM5_ESM.xlsx]

## Sheet: TAS
Table_S3_VAF_by_TAS.xlsx
		Coverage (X)						Variant allele fraction (VAF)						Estimated contamination (%)
Case	SNV	Na1	Na2	Na3	Na4	Nb1	Td1	Na1	Na2	Na3	Na4	Nb1	Td1	Na1	Na2	Na3	Na4
Patient1	1.115576121.C.G	38409	57213	93160	37371	60340	135163	5.20711e-05	1.74785e-05	2.14684e-05	0.000187311	3.31455e-05	0.0724977	0.000261051	-0.000216103	-0.000161068	0.00212649
Patient1	1.46488914.G.A	23642	16545	67811	26086	68655	71153	0.000930547	0.0010275	0.00299361	0.00360347	0.00112155	0.0937979	-0.00203632	-0.00100268	0.0199585	0.0264603
Patient1	1.77094599.G.C	40645	90483	175640	26883	56106	108600	9.84131e-05	3.31554e-05	0.00466864	0.00978313	1.78234e-05	0.267624	0.00030113	5.72892e-05	0.0173782	0.0364889
Patient1	10.73767006.G.A	6201	15471	23781	13901	31408	71035	0.000645057	0.00161593	0.00790547	0.0109345	0.000286551	0.161878	0.00221467	0.00821221	0.0470658	0.0657774
Patient1	12.55725748.T.C	19146	58651	60003	14419	34087	124664	0.000208921	0.0030349	0.00276653	0.00360635	0.00017602	0.077392	0.000425118	0.0369403	0.0334725	0.0443241
Patient1	12.95928074.C.G	19172	12900	88732	13996	77940	138017	0	0.000697674	0.00197223	0.00314376	2.56608e-05	0.162458	-0.000157953	0.00413653	0.011982	0.0191932
Patient1	14.24030589.C.T	22501	19863	31157	22004	26288	67276	0.000311097	0.00156069	0.0028886	0.00313579	0.000228241	0.082823	0.0010004	0.0160879	0.032121	0.0351056
Patient1	16.57504974.T.A	18275	46500	19983	26732	30965	123412	0.0027907	0.00212903	0.00330281	0.00822984	0.00242209	0.0904855	0.00407367	-0.00323872	0.00973325	0.0641843
Patient1	17.26943918.C.G	26934	44935	703831	560388	77165	141175	0.000222767	0.000155781	0.0016467	0.00371528	0.000103674	0.0682911	0.0017439	0.000763007	0.0225949	0.0528855
Patient1	18.77211791.G.T	14603	26771	94525	54057	29751	100059	0.00219133	0.00500542	0.0045279	0.0055682	0.00174784	0.0833408	0.0053214	0.0390874	0.0333577	0.0458402
Patient1	22.29533415.G.C	26055	40719	119476	75737	22210	184867	3.83803e-05	7.36757e-05	0.00227661	0.00336691	0	0.0884906	0.000433722	0.000832582	0.0257271	0.0380483
Patient1	22.43575962.G.A	7915	28121	24311	10858	10178	68780	0.000758054	0.000924576	0.00246802	0.00303923	0.00108076	0.0526752	-0.00612638	-0.00296509	0.026336	0.0371801
Patient1	3.133475670.C.T	17805	55052	56066	28833	42513	101657	0.000112328	0.000908232	0.00246138	0.00239309	0.000282267	0.089438	-0.00190007	0.00699888	0.0243646	0.023601
Patient1	4.100460361.G.A	36870	52274	52448	31795	42808	100796	0.000406835	0.000631289	0.00293624	0.00402579	0.000770884	0.0963828	-0.00377712	-0.00144834	0.0224662	0.0337706
Patient1	4.71507998.T.A	33441	28043	53448	8703	18590	78613	8.97102e-05	0.000855829	0.00200195	0.0037918	0	0.0758653	0.00118249	0.0112809	0.0263882	0.0499806
Patient1	4.72897646.G.T	27395	27262	65847	17375	49919	83810	0.000109509	0.000770303	0.00250581	0.00333813	0.000300487	0.0738933	-0.00258451	0.00635803	0.0298447	0.0411085
Patient1	5.32089662.G.A	22815	54662	35855	32181	29153	198078	0.000394477	0.00012806	0.00468554	0.00901153	0.000137207	0.106231	0.0024218	-8.6109e-05	0.0428155	0.0835381
Patient1	6.27278671.C.G	18698	19445	57367	44749	57997	135636	0	5.14271e-05	1.74316e-05	4.46937e-05	0	0.0558775	0	0.000920354	0.000311961	0.000799852
Patient1	6.30035086.C.T	16951	29024	148131	58086	59572	127771	5.89936e-05	0.000482359	0.00180921	0.00364976	0.000218223	0.14861	-0.00107146	0.00177738	0.0107058	0.023091
Patient1	6.6305615.T.C	113168	85420	120909	82039	92678	161029	7.95278e-05	0.00078436	0.00202632	0.00115799	6.47403e-05	0.188258	7.85491e-05	0.00382252	0.0104196	0.00580717
Patient1	7.129940726.A.G	22147	97706	52992	15562	216402	126228	4.51528e-05	0.000675496	0.00198143	0.00102815	7.85575e-05	0.0863438	-0.00038688	0.00691351	0.0220383	0.0109978
Patient1	7.15599776.G.C	72341	113542	34477	42322	40415	238682	1.38234e-05	0.000563668	0.00408968	0.00368603	7.42299e-05	0.162078	-0.000372701	0.00301978	0.0247749	0.0222844
Patient1	7.2689620.G.T	19895	41363	55801	22481	28611	137236	0.00316662	0.0103232	0.00741922	0.0116543	0.00482332	0.154318	-0.0107356	0.0356401	0.0168218	0.0442655
Patient1	9.134002934.G.C	126316	71938	90807	56185	63626	167955	7.91665e-06	0.000333621	0.00248879	0.00364866	0	0.148558	5.32901e-05	0.00224573	0.0167531	0.0245606
Patient1	9.140711915.G.A	17127	24582	15472	17641	48798	105800	0.000467099	0.000732243	0.00219752	0.00419477	0.000471331	0.146654	-2.88574e-05	0.0017791	0.0117705	0.0253893
Median contamination														5.32901e-05	0.00224573	0.0224662	0.0351056
Case	SNV	Na1	Na2	Na3	Na4	Nb1	Td1	Na1	Na2	Na3	Na4	Nb1	Td1	Na1	Na2	Na3	Na4
Patient2	1.201184957.C.A	119549	51502	35040	37592	45542	305649	0.000434968	0.000543668	0.000399543	0.0106672	0.000526986	0.0928941	-0.000990568	0.000179582	-0.00137191	0.109158
Patient2	14.71445284.G.T	152521	96365	165314	140235	174563	536577	0.00106871	0.00134904	0.00125216	0.0423575	0.00127748	0.265611	-0.000785999	0.000269423	-9.53016e-05	0.154662
Patient2	15.25455127.A.G	58721	84424	80399	78116	47748	311371	0.000119208	0.0017649	0.00012438	0.0482616	4.18866e-05	0.211349	0.000365846	0.00815245	0.000390317	0.228152
Patient2	15.97328466.G.T	59880	22918	34516	67276	99797	358988	0.00305611	0.00318527	0.00350562	0.00808609	0.00192391	0.104352	0.0108499	0.0120876	0.0151575	0.0590521
Patient2	16.3274106.C.T	120297	92278	125494	114111	129600	344224	0.0011721	0.00222155	0.00130684	0.0501003	0.00116512	0.223224	3.12493e-05	0.00473258	0.000634842	0.21922
Patient2	16.4641706.G.C	94322	83665	92377	95873	114641	287884	0.000137826	7.17146e-05	0.000151553	0.0527364	6.97831e-05	0.254939	0.000266897	7.57636e-06	0.000320742	0.206585
Patient2	16.4736281.C.G	55198	48594	199555	187614	52757	951776	0.0001087	0.000740832	2.50557e-05	0.0581833	0.000113729	0.215751	-2.33111e-05	0.0029066	-0.000410997	0.26915
Patient2	17.57287378.A.C	20309	11411	28521	15906	18991	332701	9.84785e-05	0.000438174	0.000140248	0.0496039	0.00015797	0.236852	-0.000251174	0.00118303	-7.48231e-05	0.208763
Patient2	18.60570293.T.G	59435	51800	55169	209304	63648	484643	0.000185076	0.000810811	0.000108757	0.0752924	7.85571e-05	0.303716	0.000350719	0.00241098	9.94338e-05	0.247645
Patient2	19.15367073.A.G	130554	98569	109012	110067	148912	358002	0.000344685	0.00155221	0.000504532	0.0593457	0.000496938	0.237613	-0.000640759	0.00444114	3.19588e-05	0.247666
Patient2	2.202554996.C.G	66176	45923	52438	61327	67559	786707	1.51112e-05	0.000152429	5.72104e-05	0.0465537	0.000325641	0.23967	-0.00129566	-0.000722712	-0.00112	0.192882
Patient2	5.179264334.G.C	88370	125106	26737	56776	86686	644420	1.13161e-05	0.00157466	0.000112204	0.0489115	3.46077e-05	0.233022	-9.99546e-05	0.00660906	0.000333	0.209752
Median contamination														-6.16328e-05	0.00265879	6.56963e-05	0.209258
